# Supplementary material for: Human and animal exposure to newly discovered sand fly viruses, China
Source: Front Cell Infect Microbiol. 2024 Jan 3;13:1291937. doi: 10.3389/fcimb.2023.1291937 (PMC10791927; doi:10.3389/fcimb.2023.1291937)
Supplement: Supplementary file 1 [file Table_1.xlsx]

## Sheet: human
No.	age	gender	Principal Diagnosis
H1	48	♂	FOU
H2	52	♂	FOU
H3	15	♀	FOU
H4	61	♀	FOU
H5	46	♀	FOU
H6	17	♂	FOU
H7	50	♂	FOU
H8	57	♀	FOU
H9	31	♂	FOU
H10	38	♀	FOU
H11	76	♂	FOU
H12	63	♂	FOU
H13	68	♂	FOU
H14	52	♂	FOU
H15	82	♂	FOU
H16	82	♂	FOU
H17	48	♂	FOU
H18	78	♂	FOU
H19	42	♀	FOU
H20	35	♂	FOU
H21	24	♀	FOU
H22	76	♂	FOU
H23	35	♂	FOU
H24	67	♀	FOU
H25	72	♀	FOU
H26	70	♂	FOU
H27	72	♂	FOU
H28	39	♂	FOU
H29	78	♀	FOU
FOU: fever of unknown

## Sheet: dog
No.	breed	gender
D1	Chinese Rural Dog	♂
D2	police dog	♂
D3	Chinese Rural Dog	♀
D4	Chinese Rural Dog	♂
D5	Labrador	♂
D6	Chinese Rural Dog	♂
D7	Chinese Rural Dog	♂
D8	Chinese Rural Dog	♂
D9	Chinese Rural Dog	♀
D10	Chinese Rural Dog	♀
D11	Golden Retriever	♀
D12	Chinese Rural Dog	♂
D13	Chinese Rural Dog	♀
D14	Teddy dog	♂
D15	Chinese Rural Dog	♂
D16	Chinese Rural Dog	♀
D17	Teddy dog	♂
D18	Chinese Rural Dog	♀
D19	Samoyed	♂
D20	Chinese Rural Dog	♂
D21	chinese kunmin	♂
D22	Chinese Rural Dog	♂
D23	Chinese Rural Dog	♂
D24	Chinese Rural Dog	♂
D25	Chinese Rural Dog	♂
D26	Chinese Rural Dog	♀
D27	Chinese Rural Dog	♀
D28	German Shepherd	♀
D29	French Bulldog	♀
D30	Chinese Rural Dog	♀
D31	Teddy dog	♂

## Sheet: chicken
No.	locations
C1	Yangquan city
C2	Yangquan city
C3	Yangquan city
C4	Yangquan city
C5	Yangquan city
C6	Yangquan city
C7	Yangquan city
C8	Yangquan city
C9	Yangquan city
C10	Yangquan city
C11	Yangquan city
C12	Yangquan city
C13	Yangquan city
C14	Yangquan city
C15	Yangquan city
C16	Yangquan city
C17	Yangquan city
C18	Yangquan city
C19	Yangquan city
C20	Yangquan city
C21	Wuxiang county
C22	Wuxiang county
C23	Wuxiang county
C24	Wuxiang county
C25	Wuxiang county
C26	Wuxiang county
C27	Wuxiang county
C28	Wuxiang county
C29	Wuxiang county
C30	Wuxiang county
C31	Wuxiang county
C32	Wuxiang county
C33	Wuxiang county
C34	Wuxiang county
C35	Wuxiang county
C36	Wuxiang county
